# Supplementary material for: Differences in Pathogenicity and Vaccine Resistance Discovered between Two Epidemic Strains of Marek’s Disease Virus in China
Source: Viruses. 2023 Apr 11;15(4):945. doi: 10.3390/v15040945 (PMC10145439; doi:10.3390/v15040945)
Supplement: Supplementary file 1 [file viruses-15-00945-s001.zip]

Archive with 1 entries (1 files):
- viruses-2308378-supplementary.pdf
